# Supplementary material for: A Long-Term National Survey of Compliance with the Ban on Selling Tobacco Products to Adolescents of Taiwan’s Tobacco Hazards Prevention Act
Source: Healthcare (Basel). 2022 Oct 19;10(10):2077. doi: 10.3390/healthcare10102077 (PMC9602150; doi:10.3390/healthcare10102077)
Supplement: Supplementary file 1 [file healthcare-10-02077-s001.zip]

Archive with 1 entries (1 files):
- healthcare-1952069-supplementary.pdf
